# Supplementary material for: The Prevalence and Risk Factors of Stress Urinary Incontinence Among Women in Saudi Arabia: A Systematic Review and Meta-Analysis
Source: Healthcare (Basel). 2024 Dec 4;12(23):2440. doi: 10.3390/healthcare12232440 (PMC11640814; doi:10.3390/healthcare12232440)
Supplement: Supplementary file 1 [file healthcare-12-02440-s001.zip]

Archive with 1 entries (1 files):
- healthcare-3318807-supplementary.pdf
